# Supplementary material for: The RNA-Binding Ubiquitin Ligase MEX3A Affects Glioblastoma Tumorigenesis by Inducing Ubiquitylation and Degradation of RIG-I
Source: Cancers (Basel). 2020 Jan 30;12(2):321. doi: 10.3390/cancers12020321 (PMC7072305; doi:10.3390/cancers12020321)
Supplement: Supplementary file 1 [file cancers-12-00321-s001.zip]

Archive with 7 entries (6 files):
- cancers-690233-supplemenary-final/
- cancers-690233-supplemenary-final/Figure S1.jpg
- cancers-690233-supplemenary-final/Figure S2.jpg
- cancers-690233-supplemenary-final/Figure S3.jpg
- cancers-690233-supplemenary-final/Figure S4.jpg
- cancers-690233-supplemenary-final/Supplementary Table S1.xlsx
- cancers-690233-supplemenary-final/Supplementary Table S2.pdf
