# Supplementary material for: The RNA-Binding Ubiquitin Ligase MEX3A Affects Glioblastoma Tumorigenesis by Inducing Ubiquitylation and Degradation of RIG-I
Source: Cancers (Basel). 2020 Jan 30;12(2):321. doi: 10.3390/cancers12020321 (PMC7072305; doi:10.3390/cancers12020321)
Supplement: Supplementary file 1 [file cancers-12-00321-s001.zip › cancers-690233-supplemenary-final/Supplementary Table S1.xlsx]

## Sheet: Foglio1
E3 Ubiquitin Ligase	Protein name	Domain	Normal (log2FC)	Tumor(log2FC)
AMFR	autocrine motility factor receptor, E3 ubiquitin protein ligase	RING	40.8	99.6
ANAPC11	anaphase-promoting complex subunit 11 isoform 2	RING	110.2	277.2
ANKIB1	ankyrin repeat and IBR domain-containing protein 1	RING	8.8	26.3
BARD1	BRCA1 associated RING domain 1	RING	0.7	5.6
BFAR	bifunctional apoptosis regulator	RING	10.6	33.7
BIRC2	baculoviral IAP repeat containing 2	RING	12.6	30.5
BRCA1	breast cancer 1, early onset	RING	1.2	6.9
CBLB	Cbl proto-oncogene B, E3 ubiquitin protein ligase	RING	2.4	5.7
CBLL1	Cbl proto-oncogene-like 1, E3 ubiquitin protein ligase	RING	5	15.2
CUL9	cullin-9	RING	48.4	21.3
DTX2	deltex 2, E3 ubiquitin ligase	RING	3.7	10.4
DTX3L	deltex 3 like, E3 ubiquitin ligase	RING	1.4	12.1
HECTD4	HECT domain containing E3 ubiquitin protein ligase 4	HECTc	49.1	15.5
HECW1	HECT, C2 and WW domain containing E3 ubiquitin protein ligase 1	HECTc	7	0.5
HERC1	HECT and RLD domain containing E3 ubiquitin protein ligase family member 1	HECTc	51.8	19.8
HERC5	HECT and RLD domain containing E3 ubiquitin protein ligase 5	HECTc	1.3	7.5
IRF2BP2	interferon regulatory factor 2-binding protein 2 isoform B	RING	17.2	59.6
LNX1	ligand of numb-protein X 1, E3 ubiquitin protein ligase	RING	11.3	3.3
LONRF2	LON peptidase N-terminal domain and RING finger protein 2	RING	13.5	3.5
MAP3K1	mitogen-activated protein kinase kinase kinase 1	RING	1.6	6.3
MARCH11	membrane-associated ring finger (C3HC4) 11	RING	5.2	0.1
MARCH3	membrane-associated ring finger (C3HC4) 3, E3 ubiquitin protein ligase	RING	1.8	16.9
MARCH4	membrane-associated ring finger (C3HC4) 4, E3 ubiquitin protein ligase	RING	4.4	0.5
MARCH5	membrane-associated ring finger (C3HC4) 5	RING	9.2	19.4
MARCH7	membrane-associated ring finger (C3HC4) 7, E3 ubiquitin protein ligase	RING	12.6	33.5
Mdm2	MDM2 oncogene, E3 ubiquitin protein ligase	RING	20.9	47.2
MEX3A	mex-3 RNA binding family member A	RING	0.3	7.5
MEX3C	mex-3 RNA binding family member C	RING	5.9	25.7
MEX3D	mex-3 RNA binding family member A isoform 2	RING	4.7	14.4
MIB2	mindbomb E3 ubiquitin protein ligase 2	RING	62.5	26.5
MID1	midline 1	RING	2.2	6.6
MKRN3	makorin ring finger protein 3	RING	1.4	4
MUL1	mitochondrial E3 ubiquitin protein ligase 1	RING	11	30.5
MYCBP2	MYC binding protein 2, E3 ubiquitin protein ligase	RING	71.5	17.5
NEDD4	neural precursor cell expressed, developmentally down-regulated 4, E3 ubiquitin protein ligase	HECTc	0.7	3.4
NEURL1	neuralized E3 ubiquitin protein ligase 1	RING	46	1.6
NSMCE1	non-SMC element 1 homolog (S. cerevisiae)*	RING	31.3	90.1
PELI1	pellino E3 ubiquitin protein ligase 1	PELI	4.9	15.2
PELI3	pellino E3 ubiquitin protein ligase family member 3	PELI	33.4	5.4
PEX12	peroxisome assembly protein 12	RING	4.2	12.4
PEX2	peroxisome biogenesis factor 2	RING	16.8	66.5
PML	promyelocytic leukemia*	RING	10.1	23.9
RAD18	RAD18 homolog (S. cerevisiae)	RING	1.1	5
RFFL	ring finger and FYVE-like domain containing E3 ubiquitin protein ligase	RING	7.3	18.3
RFPL2	ret finger protein-like 2 isoform 3	RING	8.7	0.2
RFWD3	ring finger and WD repeat domain 3	RING	1.6	8.6
RNF112	RING finger protein 112	RING	28.6	9.7
RNF114	ring finger protein 114	RING	27.5	70.1
RNF121	RING finger protein 121 isoform b	RING	10.7	22.8
RNF122	RING finger protein 122	RING	0.8	11.8
RNF13	ring finger protein 13	RING	27.3	89.4
RNF130	ring finger protein 130	RING	31.8	97.9
RNF135	ring finger protein 135	RING	2.4	14.8
RNF138	ring finger protein 138, E3 ubiquitin protein ligase	RING	4	18.9
RNF139	ring finger protein 139	RING	7.8	26.6
RNF157	RING finger protein 157	RING	65.3	23.5
RNF165	RING finger protein 165 isoform 1	RING	7.9	2.1
RNF175	RING finger protein 175	RING	21.6	5.9
RNF180	ring finger protein 180	RING	2	9
RNF181	ring finger protein 181	RING	76.9	192.9
RNF19A	ring finger protein 19A, RBR E3 ubiquitin protein ligase	RING	14.8	44.5
RNF207	RING finger protein 207	RING	10.3	0.8
RNF208	ring finger protein 208	RING	101.8	19.2
RNF212	probable E3 SUMO-protein ligase RNF212 isoform c*	RING	4.3	0.4
RNF213	ring finger protein 213	RING	15	31.5
RNF216	ring finger protein 216	RING	9.8	23.5
RNF40	ring finger protein 40, E3 ubiquitin protein ligase	RING	38.4	85.1
RNF7	ring finger protein 7**	RING	40.8	82.9
RNFT1	RING finger and transmembrane domain-containing protein 1	RING	3.4	14
RSPRY1	RING finger and SPRY domain-containing protein 1 isoform 1 precursor	RING	7.2	25.4
TRAF4	TNF receptor-associated factor 4	RING	12.4	65.4
TRAIP	TRAF interacting protein	RING	1.4	6
TRIM17	tripartite motif containing 17	RING	11	0.5
TRIM21	tripartite motif containing 21	RING	2.1	15.9
TRIM24	tripartite motif containing 24	RING	4.1	23.7
TRIM25	tripartite motif containing 25	RING	4.9	12.7
TRIM28	tripartite motif containing 28*	RING	100.5	333.7
TRIM34	tripartite motif-containing protein 34 isoform 3	RING	0.5	5.3
TRIM38	tripartite motif containing 38	RING	0.4	2
TRIM4	E3 ubiquitin-protein ligase TRIM4 isoform alpha	RING	5.1	21.9
TRIM46	tripartite motif-containing protein 46 isoform 6	RING	11.3	3.9
TRIM47	tripartite motif-containing protein 47	RING	18.6	106.3
TRIM5	tripartite motif containing 5	RING	1.1	10.8
TRIM54	tripartite motif-containing protein 54 isoform 1	RING	9.2	0.3
TRIM56	tripartite motif containing 56	RING	2.1	7.8
TRIM6	tripartite motif-containing protein 6 isoform 3	RING	0.2	1.7
TRIM7	tripartite motif-containing protein 7 isoform 2	RING	3.9	1
UBR7	ubiquitin protein ligase E3 component n-recognin 7 (putative)	UBR	12.8	29.1
UHRF1	ubiquitin-like with PHD and ring finger domains 1	RING	0.7	18.7
UNK	RING finger protein unkempt homolog	RING	8.6	23.4
ZBTB12	zinc finger and BTB domain-containing protein 12	RING	2.4	6.7
ZNF521	zinc finger protein 521 isoform 2	RING	4.7	16.3
FBXW1	F-box /WD repeat-containing protein 1A	F-box	4.1	2.8
FBXW8	F-box /WD repeat-containing protein 8	F-box	1.4	3
FBXW9	F-box /WD repeat-containing protein 9	F-box	2.8	3.9
FBXL1	S-Phase kinase-associated protein 2	F-box	1.9	3.3
FBXL2	F-box/LRR-repeat protein 2	F-box	4.7	2.5
FBXL5	F-box/LRR-repeat protein 5	F-box	5	6.5
FBXL7	F-box/LRR-repeat protein 7	F-box	2.8	3.9
FBXL15	F-box/LRR-repeat protein 15	F-box	5.1	2.9
FBXL16	F-box/LRR-repeat protein 16	F-box	8.6	4
FBXL19	F-box/LRR-repeat protein 19	F-box	5	3.4
FBXO2	F-box only protein 2	F-box	7.2	3.8
FBXO4	F-box only protein 4	F-box	2.1	4
FBXO5	F-box only protein 5	F-box	1	3.5
FBXO8	F-box only protein 8	F-box	3.2	4.8
FBXO20	LIM domain only protein 7	F-box	4.5	3
FBXO22	F-box only protein 22	F-box	2.9	4.4
FBXO27	F-box only protein 27	F-box	3.9	2.1
FBXO30	F-box only protein 30	F-box	1.2	2.3
FBXO32	F-box only protein 32	F-box	3.6	5
FBXO36	F-box only protein 36	F-box	1.7	2.8
FBXO41	F-box only protein 41	F-box	5.4	2.4
FBXO44	F-box only protein 44		7.2	5.4

## Sheet: Foglio2
AMFR	40.8	99.6
ANAPC11	110.2	277.2
ANKIB1	8.8	26.3
BARD1	0.7	5.6
BFAR	10.6	33.7
BIRC2	12.6	30.5
BRCA1	1.2	6.9
CBLB	2.4	5.7
CBLL1	5	15.2
CUL9	48.4	21.3
DTX2	3.7	10.4
DTX3L	1.4	12.1
HECTD4	49.1	15.5
HECW1	7	0.5
HERC1	51.8	19.8
HERC5	1.3	7.5
IRF2BP2	17.2	59.6
LNX1	11.3	3.3
LONRF2	13.5	3.5
MAP3K1	1.6	6.3
MARCH11	5.2	0.1
MARCH3	1.8	16.9
MARCH4	4.4	0.5
MARCH5	9.2	19.4
MARCH7	12.6	33.5
Mdm2	20.9	47.2
MEX3A	0.3	7.5
MEX3C	5.9	25.7
MEX3D	4.7	14.4
MIB2	62.5	26.5
MID1	2.2	6.6
MKRN3	1.4	4
MUL1	11	30.5
MYCBP2	71.5	17.5
NEDD4	0.7	3.4
NEURL1	46	1.6
NSMCE1	31.3	90.1
PELI1	4.9	15.2
PELI3	33.4	5.4
PEX12	4.2	12.4
PEX2	16.8	66.5
PML	10.1	23.9
RAD18	1.1	5
RFFL	7.3	18.3
RFPL2	8.7	0.2
RFWD3	1.6	8.6
RNF112	28.6	9.7
RNF114	27.5	70.1
RNF121	10.7	22.8
RNF122	0.8	11.8
RNF13	27.3	89.4
RNF130	31.8	97.9
RNF135	2.4	14.8
RNF138	4	18.9
RNF139	7.8	26.6
RNF157	65.3	23.5
RNF165	7.9	2.1
RNF175	21.6	5.9
RNF180	2	9
RNF181	76.9	192.9
RNF19A	14.8	44.5
RNF207	10.3	0.8
RNF208	101.8	19.2
RNF212	4.3	0.4
RNF213	15	31.5
RNF216	9.8	23.5
RNF40	38.4	85.1
RNF7	40.8	82.9
RNFT1	3.4	14
RSPRY1	7.2	25.4
TRAF4	12.4	65.4
TRAIP	1.4	6
TRIM17	11	0.5
TRIM21	2.1	15.9
TRIM24	4.1	23.7
TRIM25	4.9	12.7
TRIM28	100.5	333.7
TRIM34	0.5	5.3
TRIM38	0.4	2
TRIM4	5.1	21.9
TRIM46	11.3	3.9
TRIM47	18.6	106.3
TRIM5	1.1	10.8
TRIM54	9.2	0.3
TRIM56	2.1	7.8
TRIM6	0.2	1.7
TRIM7	3.9	1
UBR7	12.8	29.1
UHRF1	0.7	18.7
UNK	8.6	23.4
ZBTB12	2.4	6.7
ZNF521	4.7	16.3
FBXW1	4.1	2.8
FBXW8	1.4	3
FBXW9	2.8	3.9
FBXL1	1.9	3.3
FBXL2	4.7	2.5
FBXL5	5	6.5
FBXL7	2.8	3.9
FBXL15	5.1	2.9
FBXL16	8.6	4
FBXL19	5	3.4
FBXO2	7.2	3.8
FBXO4	2.1	4
FBXO5	1	3.5
FBXO8	3.2	4.8
FBXO20	4.5	3
FBXO22	2.9	4.4
FBXO27	3.9	2.1
FBXO30	1.2	2.3
FBXO32	3.6	5
FBXO36	1.7	2.8
FBXO41	5.4	2.4
FBXO44	7.2	5.4
